# Supplementary material for: Exploring the causal relationship between Helicobacter pylori infection and cervical spondylosis based on the Mendelian randomization method
Source: Medicine (Baltimore). 2026 Jan 30;105(5):e47485. doi: 10.1097/MD.0000000000047485 (PMC12863903; doi:10.1097/MD.0000000000047485)
Supplement: Supplementary file 1 [file medi-105-e47485-s001.xlsx]

## Sheet: Data supplement1
	SNP	effect_allele.exposure	other_allele.exposure	effect_allele.outcome	other_allele.outcome	beta.exposure	beta.outcome	eaf.exposure	eaf.outcome	remove	palindromic	ambiguous	id.outcome	pos.outcome	pval.outcome	se.outcome	outcome	mr_keep.outcome	pval_origin.outcome	data_source.outcome	samplesize.outcome	pval.exposure	se.exposure	samplesize.exposure	exposure	mr_keep.exposure	pval_origin.exposure	id.exposure	data_source.exposure	pval	id	r2	F.stat	action	mr_keep
1	rs10044474	G	T	G	T	0.340878	0.0231149	0.0673898	0.119812	FALSE	FALSE	FALSE	hOceFi	68129775	0.219959	0.0188441	cere	TRUE	reported	textfile	461103	6.87596e-07	0.0686585	8436	poly	TRUE	reported	dnynZO	textfile	6.87596e-07	Is87OW	0.0540236	44.6124	2	TRUE
2	rs111575036	T	C	T	C	-0.579665	-0.100939	0.0182427	0.0098423	FALSE	FALSE	FALSE	hOceFi	44699099	0.104383	0.062156	cere	TRUE	reported	textfile	461103	4.72303e-06	0.126655	8661	poly	TRUE	reported	dnynZO	textfile	4.72303e-06	Is87OW	0.0491554	40.3844	2	TRUE
3	rs11201988	A	G	A	G	0.251189	0.0241582	0.117772	0.112043	FALSE	FALSE	FALSE	hOceFi	86353718	0.211887	0.0193514	cere	TRUE	reported	textfile	461103	4.64945e-06	0.0548445	8215	poly	TRUE	reported	dnynZO	textfile	4.64945e-06	Is87OW	0.050507	41.5539	2	TRUE
4	rs113274990	A	G	A	G	0.5643	-0.0850593	0.0196678	0.00345334	FALSE	FALSE	FALSE	hOceFi	153205761	0.437468	0.109545	cere	TRUE	reported	textfile	461103	3.8419e-06	0.122149	8669	poly	TRUE	reported	dnynZO	textfile	3.8419e-06	Is87OW	0.0495941	40.7636	2	TRUE
5	rs117165707	A	G	A	G	0.843159	0.035165	0.00870063	0.0147981	FALSE	FALSE	FALSE	hOceFi	24915378	0.486217	0.0504999	cere	TRUE	reported	textfile	461103	4.95772e-06	0.184637	8735	poly	TRUE	reported	dnynZO	textfile	4.95772e-06	Is87OW	0.0488384	40.1106	2	TRUE
6	rs17232730	C	G	C	G	-0.258936	0.0243863	0.121486	0.0955492	FALSE	TRUE	FALSE	hOceFi	128525500	0.235102	0.020539	cere	TRUE	reported	textfile	461103	9.0789e-07	0.0527299	8573	poly	TRUE	reported	dnynZO	textfile	9.0789e-07	Is87OW	0.0530063	43.7253	2	TRUE
7	rs60696037	T	C	T	C	-0.280636	0.00715416	0.091749	0.163109	FALSE	FALSE	FALSE	hOceFi	22756071	0.664182	0.0164787	cere	TRUE	reported	textfile	461103	2.12774e-06	0.0591946	8605	poly	TRUE	reported	dnynZO	textfile	2.12774e-06	Is87OW	0.0510816	42.0521	2	TRUE
8	rs681900	C	T	C	T	-0.186845	0.0133563	0.240756	0.17738	FALSE	FALSE	FALSE	hOceFi	74847840	0.403681	0.0159943	cere	TRUE	reported	textfile	461103	2.33219e-06	0.0395668	8735	poly	TRUE	reported	dnynZO	textfile	2.33219e-06	Is87OW	0.0505016	41.5492	2	TRUE
9	rs7281117	C	G	C	G	0.160051	0.00515828	0.43845	0.425509	FALSE	TRUE	TRUE	hOceFi	36735005	0.675072	0.0123051	cere	TRUE	reported	textfile	461103	4.28925e-06	0.0348176	8156	poly	TRUE	reported	dnynZO	textfile	4.28925e-06	Is87OW	0.0508753	41.8732	2	FALSE
10	rs74347185	A	G	A	G	0.377561	0.0485047	0.0529479	0.0538752	FALSE	FALSE	FALSE	hOceFi	75150027	0.0726089	0.0270179	cere	TRUE	reported	textfile	461103	6.43557e-07	0.075851	8735	poly	TRUE	reported	dnynZO	textfile	6.43557e-07	Is87OW	0.053229	43.9193	2	TRUE
11	rs76753623	G	A	G	A	0.42776	-0.00420605	0.0393818	0.0644453	FALSE	FALSE	FALSE	hOceFi	61459478	0.865435	0.0248204	cere	TRUE	reported	textfile	461103	7.25919e-07	0.0863411	8735	poly	TRUE	reported	dnynZO	textfile	7.25919e-07	Is87OW	0.0529795	43.7019	2	TRUE

## Sheet: Data supplement2
	SNP	effect_allele.exposure	other_allele.exposure	effect_allele.outcome	other_allele.outcome	beta.exposure	beta.outcome	eaf.exposure	eaf.outcome	remove	palindromic	ambiguous	id.outcome	pval.outcome	se.outcome	samplesize.outcome	outcome	mr_keep.outcome	pval_origin.outcome	data_source.outcome	pos.exposure	pval.exposure	se.exposure	exposure	mr_keep.exposure	pval_origin.exposure	id.exposure	data_source.exposure	id	r2	samplesize.exposure	F.stat	action	mr_keep
1	rs10469958	C	T	C	T	-0.0669357	-0.054495	0.548424	0.47363	FALSE	FALSE	FALSE	lEeKFw	0.106925	0.0338023	8703	cere	TRUE	reported	textfile	70487366	3.56369e-08	0.0121454	cere	TRUE	reported	Styi5p	textfile	0JqRHy	0.00811587	461103	471.6	2	TRUE
2	rs12997836	C	T	C	T	0.0834004	0.0155759	0.448904	0.412416	FALSE	FALSE	FALSE	lEeKFw	0.653775	0.034727	8586	cere	TRUE	reported	textfile	69304791	6.95825e-12	0.0121601	cere	TRUE	reported	Styi5p	textfile	0JqRHy	0.0100997	461103	588.055	2	TRUE
3	rs2761882	T	C	T	C	-0.0680267	0.00415957	0.55423	0.489872	FALSE	FALSE	FALSE	lEeKFw	0.903508	0.0343111	8442	cere	TRUE	reported	textfile	53953591	2.47657e-08	0.0122023	cere	TRUE	reported	Styi5p	textfile	0JqRHy	0.00820966	461103	477.095	2	TRUE
4	rs59084530	G	T	G	T	-0.0946966	0.0369733	0.238286	0.262946	FALSE	FALSE	FALSE	lEeKFw	0.338637	0.0386401	8690	cere	TRUE	reported	textfile	28112117	6.21155e-11	0.0144828	cere	TRUE	reported	Styi5p	textfile	0JqRHy	0.00962861	461103	560.357	2	TRUE
5	rs7574169	C	G	C	G	-0.103144	0.0957387	0.133176	0.089026	FALSE	TRUE	FALSE	lEeKFw	0.112046	0.0602485	8593	cere	TRUE	reported	textfile	205958345	1.45583e-08	0.0182018	cere	TRUE	reported	Styi5p	textfile	0JqRHy	0.00834481	461103	485.015	2	TRUE
6	rs7680647	C	T	C	T	0.0677498	-0.0260866	0.428913	0.352847	FALSE	FALSE	FALSE	lEeKFw	0.470868	0.0361777	8464	cere	TRUE	reported	textfile	1748760	3.11272e-08	0.0122403	cere	TRUE	reported	Styi5p	textfile	0JqRHy	0.00815086	461103	473.65	2	TRUE
7	rs7816342	A	G	A	G	-0.0924678	-0.0143322	0.190223	0.230659	FALSE	FALSE	FALSE	lEeKFw	0.72053	0.040062	8712	cere	TRUE	reported	textfile	129707377	5.23263e-09	0.0158346	cere	TRUE	reported	Styi5p	textfile	0JqRHy	0.00859942	461103	499.942	2	TRUE

## Sheet: Legends
Supplemental Content
Supplemental Content 1. Table that illustrates comprehensive information on single nucleotide polymorphisms associated with Helicobacter pylori infection.
Supplemental Content 2. Table that illustrates comprehensive information on single nucleotide polymorphisms associated with cervical spondylosis.
